# Supplementary material for: Machine Learning and Machine Vision Accelerate 3D Printed Orodispersible Film Development
Source: Pharmaceutics. 2021 Dec 17;13(12):2187. doi: 10.3390/pharmaceutics13122187 (PMC8706962; doi:10.3390/pharmaceutics13122187)
Supplement: Supplementary file 1 [file pharmaceutics-13-02187-s001.zip]

Archive with 1 entries (1 files):
- pharmaceutics-1486056-supplementary.pdf
